# Supplementary material for: LKB1 coordinates neurite remodeling to drive synapse layer emergence in the outer retina
Source: eLife. 2020 May 7;9:e56931. doi: 10.7554/eLife.56931 (PMC7237215; doi:10.7554/eLife.56931)
Supplement: Source code 2. [file elife-56931-code2.ijm]

/*
 * Macro template to process multiple images in a folder
 */
// Quantifies the last channel 
// In this case it should be CALB
#@ File (label = "Input directory", style = "directory") input
#@ File (label = "Output directory", style = "directory") output
#@ String (label = "File suffix", value = ".oib") suffix
#@ String (label = "Channel", value = "C3") Channel
// See also Process_Folder.py for a version of this code
// in the Python scripting language.

processFolder(input);

// function to scan folders/subfolders/files to find files with correct suffix
function processFolder(input) {
	list = getFileList(input);
	list = Array.sort(list);
	for (i = 0; i < list.length; i++) {
		if(File.isDirectory(input + File.separator + list[i]))
			processFolder(input + File.separator + list[i]);
		if(endsWith(list[i], suffix))
			processFile(input, output, list[i]);
	}
}

function processFile(input, output, file) {
	// Do the processing here by adding your own code.
	// Leave the print statements until things work, then remove them.
	print("Processing: " + input + File.separator + file);
	print("Saving to: " + output);
	
	open(input + File.separator + file);
    run("Z Project...", "projection=[Max Intensity]");
	run("Remove Outliers...", "radius=1 threshold=50 which=Bright stack");
	run("Rotate 90 Degrees Left");
	
	fileShort = substring(file, 0, lengthOf(file)-4 );
	saveAs("TIFF", output + File.separator +  fileShort + "Rotated.tiff");
	
	run("Split Channels");
	makeRectangle(0, 0, 1024, 1024); // Area to analyze 
	run("Clear Results");
	run( "Plot Profile" );
	Plot.getValues( x, y );
	str = "";
	for ( i = 0; i < x.length; i++ ) 
	{ str +=  "" + x[i] + "\t" + y[i] + "\n"; }
	
	File.saveString(str, output + File.separator + fileShort + " TerminalRestriction xy vertical.tsv" );
	
	selectWindow(Channel+ "-"+fileShort + "Rotated.tiff");
	
	run("Rotate 90 Degrees Right");
	makeRectangle(0, 0, 1024, 675);
	run("Crop");
	saveAs("TIFF", output + File.separator +  fileShort + "Crop.tiff");
	makeRectangle(0, 0, 1024, 675);
	run("Clear Results");
	run( "Plot Profile" );
	Plot.getValues( x, y );
	str = "";
	for ( i = 0; i < x.length; i++ ) 
	{ str +=  "" + x[i] + "\t" + y[i] + "\n"; }
	
	File.saveString(str, output + File.separator + fileShort + " TerminalRestriction xy horizontal short.tsv" );
	
	close("*");
}
